# Supplementary material for: Trends in the Epidemiology of Non-Typhoidal Salmonellosis in Israel between 2010 and 2021
Source: Int J Environ Res Public Health. 2023 Apr 24;20(9):5626. doi: 10.3390/ijerph20095626 (PMC10178198; doi:10.3390/ijerph20095626)
Supplement: Supplementary file 1 [file ijerph-20-05626-s001.zip]

Archive with 1 entries (1 files):
- ijerph-2336591-supplementary.pdf
